# Supplementary material for: Single Cell Analysis Reveals the Stochastic Phase of Reprogramming to Pluripotency Is an Ordered Probabilistic Process
Source: PLoS One. 2014 Apr 17;9(4):e95304. doi: 10.1371/journal.pone.0095304 (PMC3990627; doi:10.1371/journal.pone.0095304)
Supplement: Table S2 — (XLSX) [file pone.0095304.s008.xlsx]

## Sheet: norm1_stats
Table S2: Parameters for Single Gaussian Distribution Model
Gene	Baseline	Scale	Mean	Stdev	AICC
CBX7	0.0526316	-0.100508	0.991556	0.0164928	-7011.49
CCND1	0.947368	0.100026	0.90085	0.112272	-6049.31
CDH1	0	0.948792	0.515163	0.147273	-6367.52
CDKN1A	1	-0.618617	0.882695	0.101018	-6707.1
COL3A1	1	-0.387481	0.43193	0.0981341	-6001.72
DNMT3B	0	0.935446	0.607083	0.180596	-5600.2
DNMT3L	0	0.100011	0.818973	0.0267474	-8780.74
EED	0.210526	0.460534	0.157759	0.112932	-6484.99
ETV5	0.263158	0.100248	0.0302846	0.0096318	-4278.97
FBXO15	0.105263	-0.100002	0.622454	0.180596	-6545.29
FOXD1	0.578947	0.133341	0.241371	0.0690192	-4202.41
GREM1	0.263158	-0.237469	0.368077	0.0546946	-6266.1
HDAC2	0.894737	0.105578	0.163728	0.144948	-9691.05
HESX1	0	0.254509	0.895169	0.0636594	-7838.06
JARID2	0.631579	0.359664	0.188672	0.178532	-7099.61
KAT7	0.947368	0.100034	0.690427	0.180596	-6692.84
Klf4	0.631579	-0.105771	0.109557	0.0554709	-5956.13
LATS2	0.578947	0.141871	0.0283763	0.0123828	-4351.9
LEFTY1	0.578947	-0.10029	0.138609	0.0121228	-3633.38
LEFTY2	0.0526316	0.814088	0.292862	0.180596	-6309.38
LIN28A	0	0.8684	0.284766	0.180596	-4518.9
LOX	0.947368	-0.395206	0.169431	0.118279	-4560.11
LUM	0.947368	-0.800844	0.32286	0.180596	-6203.03
MYC	0	0.163619	0.769866	0.171468	-7734.03
NACC1	0.947368	0.100054	0.900837	0.113807	-6061.31
NANOG	0.157895	0.837598	0.195052	0.139553	-7441.85
NROB1	0	-0.100582	0.991556	0.0125863	-8602.77
Otx2	0.0526316	0.766355	0.861305	0.110117	-7161.05
PHC1	0.736842	0.198745	0.602832	0.0131829	-3898.86
POU5F1	0.157895	0.805615	0.370688	0.180596	-6094.48
REST	0	3.6535e-21	0.991556	0.0096318	-99460.2
RIF1	0.578947	0.362344	0.795243	0.0591626	-4795.98
RNF2	0.736842	0.243195	0.231981	0.180596	-7166.14
SALL1	0.894737	-0.118513	0.0870992	0.0258092	-6033.18
SALL4	0	0.990657	0.522721	0.180596	-6078.84
SET	1	0.100225	0.991556	0.0125955	-8068.11
SMARCC2	1	-0.100065	0.991556	0.0127867	-7911.87
SNAI2	0.894737	-0.807416	0.315916	0.180596	-6311.56
SOX2	0.263158	0.436022	0.599727	0.180596	-6027.71
SP1	0.894737	0.101535	0.354385	0.180596	-8395.92
STAT3	0.947368	-0.104261	0.760637	0.0630199	-7621.89
TCF3	0.894737	-0.100676	0.028747	0.0096318	-4920.81
TDGF1	0.421053	0.445005	0.355582	0.180596	-5938.2
TGFBR2	0.947368	-0.709327	0.55147	0.0659715	-4894.66
TRIM28	0.947368	0.0525694	0.194608	0.180596	-10737.5
ZFP42	0	1	0.556834	0.164067	-7508.61
ZIC3	0	0.936096	0.754576	0.180596	-6585.11
ZNF281	0.736842	0.225216	0.18891	0.108623	-7123.8
